# Supplementary material for: Virus-induced down-regulation of GmERA1A and GmERA1B genes enhances the stomatal response to abscisic acid and drought resistance in soybean
Source: PLoS One. 2017 Apr 18;12(4):e0175650. doi: 10.1371/journal.pone.0175650 (PMC5395220; doi:10.1371/journal.pone.0175650)
Supplement: S1 Table — (XLSX) [file pone.0175650.s010.xlsx]

## Sheet: Table S1. Primer table
Supplemental Table S1. Oligonucleotide primers used in this study
Primer Name	Seq (5'-3')	nt	Use
GmPDS-F274_XhoI	tactaCTCGAGTCTCCGCGTCCTCTAAAA	29	RT-PCR for GmPDS, cloning
GmPDS-R573_BamHI	tacatGGATCCTCCAGGCTTATTTGGCAT	29
GmERA1-F01_XhoI	tactaCTCGAGTCCATTGCTTTGTCGGGAG	30	RT-PCR for GmERA1, cloning
GmERA1-R01_BamHI	tacatGGATCCAGAAATGGCAGTGTAGCAAG	31
GmERA1-F02_XhoI	tactaCTCGAGGATGGAACCTCTAGTCATGC	31	RT-PCR for GmERA1, cloning
GmERA1-R02_BamHI	tacatGGATCCATTAGGCAGTGGTGGAGAA	30
ALSV RNA1-F01	TCATTTGCGCAGACAGGCTC	20	RT-PCR for ALSV-RNA1
ALSV RNA1-R01	ACAAGCAGGCCCATGAGAAC	20
ALSV RNA2-F01	CACCTCATACAGGTACACCG	20	RT-PCR for ALSV-RNA2
ALSV RNA2-R01	GACCACTCATGATCTGCGTC	20
18S rRNA-F	AAACGGCTACCACATCCAAG	20	RT-PCR for 18S rRNA
18S rRNA-R	CCTCCAATGGATCCTCGTTA	20
GmERA1-RT-F1	GTTGGTCAAAGCACCCAGAT	20	Real-time-qRT-PCR for GmERA1 (A+B)
GmERA1-RT-R1	CGATATCGTCCCAAGACAACA	21
GmERA1A-RT-F2	GAGTCCTGACCACTGACCTG	20	Real-time-qRT-PCR for GmERA1A
GmERA1A-RT-R2	TACATTTATATGCATTTTTCCAAATCC	27
GmERA1B-RT-F3	TTACTGAGTCGTGACCACTGG	21	Real-time-qRT-PCR for GmERA1B
GmERA1B-RT-R3	AATGCTGTTTTACATTTATATGTTC	25
GmActin11-F	GAGCTATGAATTGCCTGATGG	21	Real-time-qRT-PCR for GmACT11
GmActin11-R	CGTTTCATGAATTCCAGTAGC	21
Red font indicates restriction enzyme sites (XhoI, CTCGAG; BamHI, GGATCC)
