# Supplementary material for: Virus-induced down-regulation of GmERA1A and GmERA1B genes enhances the stomatal response to abscisic acid and drought resistance in soybean
Source: PLoS One. 2017 Apr 18;12(4):e0175650. doi: 10.1371/journal.pone.0175650 (PMC5395220; doi:10.1371/journal.pone.0175650)
Supplement: S2 Table — (XLSX) [file pone.0175650.s011.xlsx]

## Sheet: Table S2. ERA1 sequence
Supplemental Table S2. ERA1 sequences used for the alignment
Plant species	Gene name, ID	Sequence type	Sequence	nt
Arabidopsis thaliana	AtERA1 (At5g40280)	CDS	ATGCCAGTAGTAACCCGCTTGATTCGTTTGAAGTGTGTAGGGCTCAGACTTGACCGGAGTGGACTCAATCGGCGAATCTGTCACGGAGGACACGGGGAATCAACGCGGCGGAGAGTGATGGAAGAGCTTTCAAGCCTAACCGTGAGTCAGCGCGAGCAATTTCTGGTGGAGAACGATGTGTTCGGGATCTATAATTACTTCGACGCCAGCGACGTTTCTACTCAAAAATACATGATGGAGATTCAGCGAGATAAGCAATTGGATTATCTGATGAAAGGCTTAAGGCAGCTTGGTCCGCAGTTTTCTTCCTTAGATGCTAATCGACCTTGGCTTTGTTACTGGATTCTTCATTCAATAGCTTTGCTTGGGGAGACTGTGGATGATGAATTAGAAAGCAAT…	1449
		Protein	MPVVTRLIRLKCVGLRLDRSGLNRRICHGGHGESTRRRVMEELSSLTVSQREQFLVENDVFGIYNYFDASDVSTQKYMMEIQRDKQLDYLMKGLRQLGPQFSSLDANRPWLCYWILHSIALLGETVDDELESNAIDFLGRCQGSEGGYGGGPGQLPHLATTYAAVNALVTLGGDKALSSINREKMSCFLRRMKDTSGGFRMHDMGEMDVRACYTAISVASILNIMDDELTQGLGDYILSCQTYEGGIGGEPGSEAHGGYTYCGLAAMILINEVDRLNLDSLMNWAVHRQGVEMGFQGRTNKLVDGCYTFWQAAPCVLLQRLYSTNDHDVHGSSHISEGTNEEHHAHDEDDLEDSDDDDDSDEDNDEDSVNGHRIHHTSTYINRRMQLVFDSLGLQRYVL…	482
Glycine max	GmERA1A (Glyma06g19740)	CDS	ATGAGTGAAGAGAGCGAGAGAGATACGAATCCGGCGGCGGCGCCACCGTGTCCGACGGTGAGTCAACGGGACCAGTGGATGGTAGAGTCGCAGGTGTTTCAGATTTACCAACTCTTTGCCACCATTCCTGGCAGCGCCCAAAACCTCATGTTAGAGCTGCAACGCGATAATCACATGCAGTATCTCTCCAAAGGCCTACGCCATCTCAGTTCCGCGTTTTCTGTCTTGGACGCTAATCGACCCTGGCTCTGTTACTGGATCTTCCATTCCATTGCTTTGCTGGGAGAATCCGTCGACGACGAACTCGAAGATAACACTATCGATTTTCTTAACCGTTGCCAGGATCCGAATGGTGGATATGCTGGGGGACCAGGCCAGATGCCTCACATTGCCACAACA…	1368
		Protein	MSEESERDTNPAAAPPCPTVSQRDQWMVESQVFQIYQLFATIPGSAQNLMLELQRDNHMQYLSKGLRHLSSAFSVLDANRPWLCYWIFHSIALLGESVDDELEDNTIDFLNRCQDPNGGYAGGPGQMPHIATTYAAVNTLITLGGQKSLASINRDKLYGFLRRMKQSNGGFRMHDEGEIDVRACYTAISVASVLNILDDELIKNVGDYILSCQTYEGGIAGEPGSEAHGGYTFCGLATMILIGEVNRLDLPRLVEWAVFRQGKECGFQGRTNKLVDGCYSFWQGGAVALLQRLSSIINKQMEEASQTFTISDVSEAKESLDGTSSHATCHGKHEGTSQSCSADYKSIGYNFINEWRAQEPLFHSIALQQYILLCAQEQAGGLRDKPGKRRDHYHTCYCL…	455
	GmERA1B (Glyma13g23780)	CDS	ATGAGTGAAGAGAGCGAGAGAGAGACAAATCCGCCGCCGCCGCCGCCGTGTCCGACGGTGAGTCAACGTGAGCAATGGATGGTAGAGTCGCAGGTGTTTCAGATTTACCAACTCTTCGCCACCATTCCTCGCAACGCCCAAACCCTCATGTTGGAGCTTCAACGCGATAATCACATGCAGTATGTCTCCAAAGGCCTTCGCCATCTCAGTTCCGCATTTTCCGTTTTGGACGCTAATCGACCCTGGCTCTGCTACTGGATCTTCCACTCCATTGCTTTGTCGGGAGAATCCGTCGATGATGAACTCGAAGATAACGCTATCGATTTTCTTAACCGTTGCCAGGATCCGAATGGTGGATATGCCGGGGGACCAGGCCAGATGCCTCATATTGCCACAACT…	1368
		Protein	MSEESERETNPPPPPPCPTVSQREQWMVESQVFQIYQLFATIPRNAQTLMLELQRDNHMQYVSKGLRHLSSAFSVLDANRPWLCYWIFHSIALSGESVDDELEDNAIDFLNRCQDPNGGYAGGPGQMPHIATTYAAVNSLITLGGEKSLASINRDKLYGFLRRMKQPNGGFRMHDEGEIDVRACYTAISVASVLNILDDELIQNVGDYIISCQTYEGGIAGEPGSEAHGGYTFCGLATMILIGEVNHLDLPRLVDWVVFRQGKECGFQGRTNKLVDGCYSFWQGGAVALLQRLSSIINKQMEETSQIFAVSYVSEAKESLDGTSSHATCRGEHEGTSESSSSDFKNIAYKFINEWRAQEPLFHSIALQQYILLCAQEQEGGLRDKPGKRRDHYHTCYCL…	455
