# Supplementary material for: Virus-induced down-regulation of GmERA1A and GmERA1B genes enhances the stomatal response to abscisic acid and drought resistance in soybean
Source: PLoS One. 2017 Apr 18;12(4):e0175650. doi: 10.1371/journal.pone.0175650 (PMC5395220; doi:10.1371/journal.pone.0175650)
Supplement: S3 Table — (XLSX) [file pone.0175650.s012.xlsx]

## Sheet: Table S3. Survival rate
Supplemental Table S3. Survival rates in the water-withholding test
Inoculum	Trial 1 Normal test	Trial 2 Normal test	Trial 3 Normal test	Trial 4 Blind test	Trial 5 Blind test	Trial 6 Blind test	Total
Mock	43% (3/7)	17% (1/6)	40% (2/5)	17% (1/6)	20% (1/5)	33% (2/6)	29% (10/35)
ALSV-VC	0% (0/8)	33% (2/6)	25% (1/4)	25% (1/4)	75% (3/4)	50% (2/4)	30% (9/30)
ALSV-GmERA1	40% (4/10)	100% (4/4)	100% (4/4)	100% (2/2)	40% (2/5)	43% (3/7)	59% (19/32)
Plants were re-watered at 3 days after withholding water, and the number of living plants (defined as those with recovered fourth to sixth trifoliate leaves) was counted the following day. All survival rate scores (living/total plants) for six independent trials, including three blind tests, are shown.
